# Supplementary material for: Enterococcus spp. as a Producer and Target of Bacteriocins: A Double-Edged Sword in the Antimicrobial Resistance Crisis Context
Source: Antibiotics (Basel). 2021 Oct 7;10(10):1215. doi: 10.3390/antibiotics10101215 (PMC8532689; doi:10.3390/antibiotics10101215)
Supplement: Supplementary file 1 [file antibiotics-10-01215-s001.zip]

Archive with 1 entries (1 files):
- antibiotics-1357584-supplementary.pdf
